# Supplementary material for: Genotype-Phenotype Correlation of Seven Known and Novel β-Globin Gene Variants
Source: Int J Mol Sci. 2025 Sep 12;26(18):8872. doi: 10.3390/ijms26188872 (PMC12469752; doi:10.3390/ijms26188872)
Supplement: Supplementary file 1 [file ijms-26-08872-s001.zip]

Archive with 1 entries (1 files):
- ijms-3829573-supplementary.pdf
